# Supplementary material for: A semi-automated, high throughput approach for O-glycosylation profiling of in vitro established cancer cell lines by MALDI-FT-ICR MS
Source: Glycoconj J. 2021 Jul 20;38(6):747–56. doi: 10.1007/s10719-021-10003-1 (PMC8821499; doi:10.1007/s10719-021-10003-1)
Supplement: Supplementary file 2 — (XLSX 173 kb) [file 10719_2021_10003_MOESM2_ESM.xlsx]

## Sheet: SW480
SW480 O-glycans
Peak no.	Glycan composition	m/z (calculated)	m/z (registered)				Mass accuracy (PPM)				Isotopic pattern quality (IPQ)				S/N ratio				Area				Relative area % (RA)				Statistical data
			R1	R2	R3	Avgerage	R1	R2	R3	Avgerage	R1	R2	R3	Avgerage	R1	R2	R3	Avgerage	R1	R2	R3	Avgerage	R1	R2	R3	Avgerage	SD	CV
1	N1S1	691.362	691.361	691.361	691.361	691.361	1.546	1.59014	1.9779	1.70468	0.175687	0.32935	0.147447	0.217495	19.8427	16.1182	19.6108	18.5239	18973.9	8596.95	8083.66	11884.8	0.44633	0.521295	0.486589	0.484738	0.0306323	6.31935
2	H2N1	738.388	738.387	738.387	738.387	738.387	2.28645	2.16124	2.02372	2.15714	0.00187106	0.0123635	0.0839684	0.0327343	156.488	77.7392	143.195	125.807	328484	187548	197773	237935	7.72705	11.3724	11.9047	10.3347	1.85668	17.9654
3	H1N1S1	895.462	895.461	895.461	895.461	895.461	1.12949	0.809245	1.24185	1.0602	0.0760629	0.102855	0.123946	0.100955	50.0015	85.2693	66.353	67.2079	288318	138461	151849	192876	6.78221	8.39589	9.14044	8.10618	0.9843	12.1426
4	H2N2	983.515	983.515	983.515	983.515	983.515	0.0744967	0.0332017	0.0612085	0.0563023	0.0634808	0.0335822	0.0384553	0.0451727	791.132	361.031	427.809	526.657	1.35154e+06	577153	543728	824142	31.7929	34.9969	32.7292	33.173	1.34518	4.05504
5	H2N2F1	1157.6	1157.6	1157.6	1157.6	1157.6	1.53754	1.79477	1.37324	1.56852	0.0578057	0.0732277	0.0732889	0.0681074	225.738	158.371	158.132	180.747	503317	288428	271784	354510	11.8397	17.4895	16.3598	15.2297	2.44103	16.0281
6	H3N2	1187.61	1187.61	1187.61	1187.61	1187.61	2.1161	2.03354	1.61616	1.92193	0.0556811	0.0404436	0.12482	0.0736482	137.968	60.7601	71.8822	90.2035	342707	126625	107470	192268	8.06162	7.67821	6.46909	7.40297	0.678654	9.16731
7	H2N3	1228.64	1228.64	1228.64	1228.64	1228.64	2.95122	2.54511	2.24783	2.58139	0.140685	0.132137	0.339006	0.203943	44.504	40.9167	54.0377	46.4861	258814	79786.9	85781.4	141461	6.08818	4.83806	5.16354	5.36326	0.529537	9.87342
8	H1N1S2	1256.64	1256.63	1256.63	1256.63	1256.63	3.38745	2.51307	2.74372	2.88141	0.174147	0.259218	0.161557	0.198307	46.7419	42.301	54.4373	47.8268	204091	79900.2	114359	132783	4.80089	4.84493	6.88375	5.50986	0.971657	17.6349
9	H2N2S1	1344.69	1344.68	1344.68	1344.68	1344.68	3.89623	4.11908	3.49363	3.83632	0.129095	0.131094	0.252306	0.170832	224.914	63.4491	76.83	121.731	954845	162652	180463	432653	22.4612	9.86276	10.8628	14.3956	5.71783	39.7193

## Sheet: SW620
SW620 O-glycans
Peak no.	Glycan composition	m/z (calculated)	m/z (registered)				Mass accuracy (PPM)				Isotopic pattern quality (IPQ)				S/N ratio				Area				Relative area % (RA)				Statistical data
			R1	R2	R3	Avgerage	R1	R2	R3	Avgerage	R1	R2	R3	Avgerage	R1	R2	R3	Avgerage	R1	R2	R3	Avgerage	R1	R2	R3	Avgerage	SD	CV
1	N2	575.315	575.313	575.314	575.313	575.314	2.78068	2.12784	2.82349	2.57734	0.183067	0.209674	0.108809	0.167183	196.289	117.689	260.001	191.326	608740	269526	796071	558113	8.29109	7.19099	12.3843	9.2888	2.23447	24.0555
2	H1N2	779.415	779.414	779.414	779.414	779.414	1.04492	1.12247	0.608999	0.925465	0.117599	0.170769	0.0628096	0.117059	275.217	125.722	255.049	218.663	436805	194601	346608	326005	5.94932	5.19198	5.39212	5.51114	0.320436	5.81433
3	N3	820.441	820.441	820.44	820.44	820.44	0.89648	1.14042	1.14042	1.0591	0.102909	0.376744	0.220032	0.233228	119.419	62.6936	115.792	99.3017	130114	63146.3	140422	111227	1.77216	1.68475	2.18451	1.88047	0.217928	11.589
4	H1N1S1	895.462	895.461	895.461	895.461	895.461	0.846087	0.800748	0.800748	0.815861	0.18318	0.138106	0.18953	0.170272	349.941	305.616	362.034	339.197	602835	322958	503520	476438	8.21066	8.61656	7.83316	8.22013	0.319892	3.89157
5	H1N2F1	953.504	953.504	953.504	953.504	953.504	0.0668164	0.442633	0.442633	0.317361	0.258686	0.216282	0.208889	0.227952	34.7058	23.3374	33.371	30.4714	83591.8	50774.1	56747.3	63704.4	1.13853	1.35466	0.882807	1.12533	0.192858	17.1379
6	H2N2	983.515	983.514	983.515	983.515	983.515	0.0973471	0.0102789	0.0102789	0.0393016	0.0869464	0.0368867	0.0589426	0.0609252	458.122	221.007	314.351	331.16	600113	279318	486740	455390	8.1736	7.45223	7.57211	7.73264	0.315617	4.08162
7	H1N2S1	1140.59	1140.59	1140.59	1140.59	1140.59	1.54701	1.32302	0.972144	1.28073	0.0465323	0.132892	0.160222	0.113215	67.7765	46.0895	81.7049	65.1903	125325	77200.2	141259	114595	1.70693	2.05971	2.19754	1.98806	0.206599	10.392
8	H2N2F1	1157.6	1157.6	1157.6	1157.6	1157.6	0.908249	1.00614	1.00614	0.973512	0.0915379	0.248793	0.0831771	0.141169	107.595	44.5699	85.5536	79.2395	185635	86116.9	149675	140476	2.52836	2.29761	2.32847	2.38481	0.102283	4.28895
9	H3N2	1187.61	1187.61	1187.61	1187.61	1187.61	1.45324	1.16366	1.16366	1.26018	0.139067	0.0840657	0.181346	0.134826	96.9266	58.7998	86.6745	80.8003	229270	123251	168749	173757	3.12267	3.28834	2.6252	3.01207	0.281795	9.35552
10	H2N3	1228.64	1228.64	1228.64	1228.64	1228.64	1.90786	2.00078	1.3492	1.75262	0.110587	0.0464246	0.131713	0.0962414	54.5279	53.427	71.6795	59.8781	242782	134769	182151	186567	3.30671	3.59564	2.83368	3.24534	0.314078	9.67779
11	H1N1S2	1256.64	1256.63	1256.63	1256.63	1256.63	2.47166	2.10171	1.78325	2.11887	0.0458533	0.0998035	0.0648084	0.0701551	300.529	256.4	397.422	318.117	1.00674e+06	521466	864965	797725	13.7119	13.9128	13.4561	13.6936	0.186884	1.36476
12	H2N2S1	1344.69	1344.68	1344.68	1344.69	1344.68	3.00424	2.56047	2.26282	2.60918	0.0611454	0.180077	0.077571	0.106264	237.111	213.195	314.578	254.961	935674	507077	853381	765377	12.744	13.5289	13.2759	13.1829	0.327113	2.48134
13	H3N3	1432.74	1432.74	1432.74	1432.74	1432.74	3.68752	3.06288	3.06288	3.27109	0.0717795	0.122061	0.131037	0.108292	96.667	83.0084	130.91	103.528	546949	280522	467841	431771	7.44949	7.48436	7.27811	7.40399	0.0901375	1.21742
14	H1N2S2	1501.76	1501.76	1501.76	1501.76	1501.76	3.62696	3.44279	2.6432	3.23765	0.103343	0.207892	0.118327	0.143187	62.2433	29.958	59.5175	50.5729	244203	109650	199654	184502	3.32607	2.92547	3.10598	3.11917	0.163808	5.25164
15	H2N3S1	1589.81	1589.81	1589.81	1589.81	1589.81	3.62555	3.49206	2.73674	3.28478	0.236964	0.172771	0.0703027	0.160012	56.0617	31.0804	55.575	47.5723	230055	183290	263396	225580	3.13337	4.8902	4.09761	4.04039	0.718364	17.7796
16	H3N3F1	1606.83	1606.82	1606.82	1606.82	1606.82	5.27371	4.39955	3.40324	4.35883	0.0289388	0.157637	0.223915	0.13683	36.8906	13.8138	30.3283	27.0109	313285	96461.8	174212	194653	4.26698	2.57361	2.71019	3.18359	0.768095	24.1267
17	H4N3	1636.84	1636.83	1636.83	1636.83	1636.83	5.51945	3.88881	3.64426	4.35084	0.18622	0.411087	0.123613	0.240306	27.1664	15.9236	25.8601	22.9834	127569	109580	136674	124608	1.7375	2.92361	2.1262	2.26244	0.493719	21.8224
18	H3N4	1677.87	1677.86	1677.86	1677.86	1677.86	5.45899	3.8398	4.79408	4.69762	0.135676	0.358607	0.0526853	0.182323	42.2278	22.4085	26.8288	30.4883	242581	103519	132424	159508	3.30398	2.76189	2.06009	2.70866	0.509209	18.7993
19	H2N2S2	1705.86	1705.85	1705.85	1705.86	1705.85	4.78422	4.67588	3.50258	4.32089	0.147577	0.247712	0.252757	0.216015	18.3343	8.79855	14.1818	13.7716	93406.8	40594.8	59837.8	64613.1	1.27221	1.08307	0.930885	1.09539	0.139617	12.7459
20	H3N3S1	1793.91	1793.91	1793.91	1793.91	1793.91	5.14592	4.71131	3.81879	4.55867	0.114474	0.0785378	0.255804	0.149605	59.8798	31.0309	54.9508	48.6205	356420	194291	303728	284813	4.85448	5.18369	4.72503	4.92107	0.193076	3.92346

## Sheet: LS174T
LS174T O-glycans
Peak no.	Glycan composition	m/z (calculated)	m/z (registered)				Mass accuracy (PPM)				Isotopic pattern quality (IPQ)				S/N ratio				Area				Relative area % (RA)				Statistical data
			R1	R2	R3	Avgerage	R1	R2	R3	Avgerage	R1	R2	R3	Avgerage	R1	R2	R3	Avgerage	R1	R2	R3	Avgerage	R1	R2	R3	Avgerage	SD	CV
1	H1N1	534.288	534.288	534.288	534.288	534.288	0.382462	0.533269	0.150676	0.355469	0.183241	0.135567	0.170413	0.163074	955.2	1028.24	547.553	843.665	1.43416e+06	2.44421e+06	923048	1.60047e+06	1.29277	1.52266	1.80533	1.54025	0.209622	13.6096
2	N2	575.315	575.315	575.315	575.315	575.315	0.429369	0.40628	0.158336	0.331328	0.177935	0.170875	0.193091	0.180633	78.0686	101.266	63.4403	80.9248	134384	261296	113979	169886	0.121135	0.162778	0.222925	0.168946	0.0417836	24.7319
3	N1S1	691.362	691.362	691.362	691.362	691.362	0.825313	0.762589	0.572379	0.720094	0.136003	0.12341	0.140907	0.13344	457.939	545.875	362.1	455.305	916767	1.63193e+06	542474	1.03039e+06	0.826386	1.01664	1.06099	0.968004	0.101763	10.5126
4	H1N1F1	708.378	708.377	708.377	708.377	708.377	1.00349	0.956458	0.751709	0.903887	0.22389	0.0899766	0.27335	0.195739	133.706	216.529	106.501	152.245	199983	304062	131394	211813	0.180268	0.18942	0.256985	0.208891	0.0342124	16.3781
5	H2N1	738.388	738.388	738.388	738.388	738.388	0.786472	0.227104	0.538495	0.517357	0.0694214	0.0688063	0.139056	0.0924279	379.309	487.46	319.277	395.349	613432	767544	291668	557548	0.552956	0.478154	0.570455	0.533855	0.0400295	7.4982
6	H1N2	779.415	779.414	779.414	779.414	779.414	0.628395	0.655769	1.03045	0.771537	0.0551426	0.0432713	0.0348326	0.0444155	888.911	1287.97	751.149	976.011	1.17431e+06	1.77588e+06	699600	1.2166e+06	1.05854	1.10631	1.3683	1.17772	0.136167	11.5619
7	H1N1S1	895.462	895.462	895.462	895.462	895.462	0.193059	0.0202806	0.05442	0.0892531	0.0595218	0.0541686	0.0373804	0.0503569	2695.81	3307.45	1917.09	2640.12	4.92131e+06	7.7595e+06	2.48026e+06	5.05369e+06	4.43614	4.8339	4.85098	4.70701	0.191659	4.07178
8	H2N1F1	912.477	912.477	912.477	912.477	912.477	0.580382	0.776409	0.826938	0.72791	0.205905	0.113022	0.219621	0.179516	118.245	159.728	96.498	124.824	177386	296487	112885	195586	0.159898	0.184701	0.220785	0.188461	0.0249991	13.2648
9	N2S1	936.489	936.488	936.489	936.489	936.488	0.366446	0.168612	0.185539	0.240199	0.104514	0.098644	0.175739	0.126299	149.941	168.638	68.4058	128.995	346297	504790	158501	336529	0.312157	0.314467	0.310002	0.312208	0.00182288	0.583866
10	H1N2F1	953.504	953.504	953.504	953.504	953.504	0.135498	0.132711	0.382554	0.216921	0.147737	0.152714	0.215687	0.172046	127.652	166.291	82.317	125.42	242052	389866	158988	263635	0.218189	0.242873	0.310955	0.257339	0.0392287	15.2439
11	H2N2	983.515	983.514	983.515	983.515	983.514	0.226296	0.0710289	0.0234304	0.106918	0.0450909	0.059239	0.0511977	0.0518425	4120.02	4825.83	2410.49	3785.45	6.30422e+06	9.21261e+06	3.20127e+06	6.23936e+06	5.68271	5.73913	6.26116	5.89434	0.260404	4.41786
12	H1N3	1024.54	1024.54	1024.54	1024.54	1024.54	0.0708043	0.420109	0.326471	0.272461	0.0974457	0.0936069	0.207422	0.132825	248.199	219.096	118.596	195.297	396299	592913	167570	385594	0.35723	0.369364	0.32774	0.351445	0.0174787	4.97339
13	H1N2S1	1140.59	1140.59	1140.59	1140.59	1140.59	0.673197	0.395206	0.386726	0.485043	0.139737	0.13344	0.121202	0.131459	348.343	324.935	179.751	284.343	1.12645e+06	1.67346e+06	567591	1.1225e+06	1.0154	1.04251	1.11012	1.05601	0.0398292	3.77168
14	H2N2F1	1157.6	1157.6	1157.6	1157.6	1157.6	1.13042	1.25404	0.838055	1.07417	0.046658	0.0416499	0.0397244	0.0426774	1206.04	1360.21	589.148	1051.8	3.11688e+06	4.37704e+06	1.42417e+06	2.9727e+06	2.8096	2.72675	2.78545	2.77393	0.0347934	1.2543
15	H3N2	1187.61	1187.61	1187.61	1187.61	1187.61	1.22036	0.623435	0.579675	0.807824	0.0136307	0.0326484	0.0254912	0.0239234	594.914	636.872	362.132	531.306	1.40513e+06	2.16547e+06	782787	1.45113e+06	1.2666	1.34901	1.531	1.3822	0.110465	7.99192
16	H2N3	1228.64	1228.64	1228.64	1228.64	1228.64	1.09903	0.853075	0.778665	0.910256	0.0194472	0.0240498	0.0558622	0.0331197	835.473	843.149	478.976	719.2	1.92066e+06	2.6556e+06	913343	1.82987e+06	1.73131	1.65435	1.78635	1.724	0.0541378	3.14024
17	H1N1S2	1256.64	1256.63	1256.63	1256.63	1256.63	1.07709	0.682797	0.744341	0.834744	0.107024	0.0545736	0.107209	0.0896022	470.874	616.82	258.468	448.721	1.36908e+06	2.12869e+06	597171	1.36498e+06	1.23411	1.3261	1.16797	1.24272	0.0648425	5.21777
18	H1N4	1269.67	1269.67	1269.67	1269.67	1269.67	1.71241	1.31586	0.743124	1.25713	0.0463443	0.0787468	0.083387	0.0694927	98.1494	150.894	66.6598	105.234	442339	662560	209842	438247	0.398731	0.412752	0.410417	0.4073	0.00613357	1.50591
19	H2N1F1S1	1273.65	1273.65	1273.65	1273.65	1273.65	2.11982	1.41742	1.465	1.66741	0.266653	0.0747376	0.295255	0.212215	103.757	211.463	80.0788	131.766	519845	788987	265346	524726	0.468596	0.491512	0.518973	0.493027	0.0205945	4.17717
20	H2N2S1	1344.69	1344.69	1344.69	1344.69	1344.69	1.86805	1.2831	1.49208	1.54774	0.0385004	0.036361	0.0340323	0.0362979	1359.15	1505.94	939.824	1268.31	8.42463e+06	1.30469e+07	4.17554e+06	8.54904e+06	7.59408	8.12779	8.16667	7.96285	0.26124	3.28074
21	H3N2F1	1361.7	1361.7	1361.7	1361.7	1361.7	2.22927	1.85656	1.84433	1.97672	0.059391	0.0660448	0.0587644	0.0614001	205.294	207.986	132.204	181.828	1.19778e+06	1.80535e+06	512978	1.17203e+06	1.07969	1.12467	1.0033	1.06922	0.0500984	4.68551
22	H2N3F1	1402.73	1402.73	1402.73	1402.73	1402.73	2.10695	1.40846	1.41422	1.64321	0.056048	0.0984053	0.124225	0.0928929	284.541	336.2	127.717	249.486	1.07926e+06	1.58644e+06	493847	1.05318e+06	0.972859	0.988296	0.965883	0.975679	0.00936468	0.959812
23	H3N3	1432.74	1432.74	1432.74	1432.74	1432.74	2.37266	1.73036	1.9481	2.01704	0.0292644	0.030738	0.0249869	0.0283298	2165.4	2232.6	918.72	1772.24	7.71168e+06	1.07134e+07	3.41104e+06	7.2787e+06	6.95141	6.67407	6.67143	6.76564	0.131368	1.9417
24	H2N4	1473.77	1473.76	1473.76	1473.76	1473.76	2.81841	2.45556	2.09808	2.45735	0.0507349	0.0641199	0.0872923	0.0673824	322.086	367.35	160.241	283.226	1.592e+06	2.11194e+06	746799	1.48358e+06	1.43505	1.31567	1.46062	1.40378	0.0631722	4.50015
25	H2N2F1S1	1518.78	1518.77	1518.77	1518.77	1518.77	3.62819	2.86965	2.88824	3.12869	0.0148901	0.0241448	0.0206213	0.0198854	1320.33	1244.68	565.473	1043.49	1.41112e+07	2.05603e+07	6.21735e+06	1.36296e+07	12.72	12.8084	12.1601	12.5628	0.287042	2.28485
26	H3N2F2	1535.79	1535.79	1535.79	1535.79	1535.79	4.99151	4.63108	4.50431	4.70897	0.170956	0.235579	0.293667	0.233401	63.7937	70.1936	34.1361	56.0411	653265	993547	308129	651647	0.588863	0.618945	0.602651	0.603486	0.0122954	2.03739
27	H3N3F1	1606.83	1606.82	1606.82	1606.82	1606.82	3.96926	3.08193	3.16729	3.40616	0.059189	0.0713917	0.0524272	0.0610026	707.847	944.438	376.182	676.156	4.98023e+06	7.21052e+06	2.05493e+06	4.74856e+06	4.48925	4.4919	4.01911	4.33342	0.222255	5.12885
28	H2N4F1	1647.86	1647.85	1647.85	1647.85	1647.85	4.86508	4.12369	4.06123	4.35	0.0589798	0.0462567	0.15413	0.0864556	36.1703	49.9608	41.7596	42.6302	468198	654303	216273	446258	0.42204	0.407608	0.422994	0.417548	0.00703906	1.68581
29	H3N4	1677.87	1677.86	1677.86	1677.86	1677.86	4.78467	3.83351	3.72589	4.11469	0.0500347	0.0481478	0.0360148	0.0447324	649.219	819.731	346.912	605.288	3.91123e+06	5.59287e+06	1.7948e+06	3.7663e+06	3.52564	3.48416	3.51034	3.50672	0.0171258	0.488371
30	H2N2S2	1705.86	1705.85	1705.85	1705.85	1705.85	5.23572	4.58505	4.16525	4.66201	0.0577899	0.0603277	0.0749082	0.0643419	339.85	508.099	306.441	384.797	3.33367e+06	5.51559e+06	1.74738e+06	3.53221e+06	3.00502	3.43602	3.4176	3.28621	0.198977	6.05492
31	H2N3F1S1	1763.9	1763.89	1763.9	1763.89	1763.89	6.26734	4.84597	5.17098	5.4281	0.210411	0.181646	0.191706	0.194588	90.9607	123.72	63.865	92.8485	1.34918e+06	1.97374e+06	557066	1.29333e+06	1.21617	1.22957	1.08953	1.17842	0.0630954	5.35422
32	H3N3F2	1780.92	1780.91	1780.91	1780.91	1780.91	6.08756	5.12122	4.78794	5.33224	0.0800777	0.0695128	0.0557096	0.0684334	118.518	148.903	80.2419	115.888	1.77013e+06	2.52349e+06	698571	1.66406e+06	1.59562	1.57205	1.36629	1.51132	0.103001	6.81532
33	H3N3S1	1793.91	1793.9	1793.91	1793.91	1793.91	5.75821	4.95681	4.6477	5.12091	0.0301504	0.0401009	0.0374885	0.0359133	111.697	178.683	115.261	135.214	3.04851e+06	4.97624e+06	1.59285e+06	3.20587e+06	2.74797	3.10003	3.11536	2.98778	0.169692	5.67953
34	H3N4F1	1851.96	1851.94	1851.95	1851.95	1851.94	6.82928	5.67526	5.90608	6.13688	0.0441828	0.0383055	0.0534604	0.0453163	204.106	266.153	124.875	198.378	2.13987e+06	2.8023e+06	914106	1.95209e+06	1.92891	1.74574	1.78784	1.82083	0.0783333	4.30207
35	H4N4	1881.97	1881.96	1881.96	1881.96	1881.96	4.82745	3.39413	3.67256	3.96471	0.146478	0.155847	0.148798	0.150374	1098.6	1018.75	575.87	897.742	8.1722e+06	1.15836e+07	3.56622e+06	7.77401e+06	7.36654	7.21619	6.97495	7.18589	0.161296	2.24462
36	H3N2F2S1	1896.97	1896.95	1896.95	1896.96	1896.95	7.14228	6.09946	5.76829	6.33668	0.141578	0.140656	0.204098	0.162111	59.2162	86.7262	27.5711	57.8378	662570	1.08581e+06	332059	693478	0.59725	0.676419	0.649454	0.641041	0.0328636	5.1266
37	H3N3F1S1	1968	1967.99	1967.99	1967.99	1967.99	6.98615	5.70841	5.78401	6.15953	0.0148854	0.0314703	0.0307201	0.0256919	487.934	539.163	310.404	445.834	5.58417e+06	7.63903e+06	2.28434e+06	5.16918e+06	5.03365	4.75885	4.46779	4.75343	0.231042	4.86054
38	H2N4F1S1	2009.03	2009.01	2009.02	2009.01	2009.01	8.59258	6.34225	7.99008	7.64164	0.147827	0.130034	0.299154	0.192338	30.3477	52.0274	23.3978	35.2576	530578	730265	131989	464277	0.478271	0.45493	0.258149	0.397117	0.0987256	24.8606
39	H3N4F2	2026.05	2026.03	2026.03	2026.03	2026.03	7.19397	6.21359	6.94463	6.78406	0.187365	0.147508	0.272915	0.202596	44.9513	42.7686	18.9193	35.5464	609251	673181	217665	500033	0.549187	0.419369	0.425718	0.464758	0.0597568	12.8576
40	H4N4F1	2056.06	2056.04	2056.04	2056.04	2056.04	8.10898	6.72925	6.65979	7.16601	0.0525569	0.0275983	0.0373729	0.039176	353.379	421.667	173.066	316.037	4.25694e+06	5.23114e+06	1.62158e+06	3.70322e+06	3.83726	3.25882	3.17155	3.42254	0.295407	8.63123
41	H3N3F2S1	2142.09	2142.07	2142.08	2142.08	2142.08	8.95909	7.30112	7.27772	7.84598	0.10193	0.133339	0.0483366	0.0945352	122.42	121.262	66.8289	103.504	1.58168e+06	1.99297e+06	624186	1.39961e+06	1.42575	1.24155	1.22081	1.29603	0.0921095	7.10702
42	H3N3S2	2155.09	2155.07	2155.07	2155.07	2155.07	8.95636	7.48432	7.08342	7.84137	0.113928	0.0671673	0.208681	0.129926	58.1968	75.3215	34.2066	55.9083	751150	946136	392691	696659	0.677097	0.58941	0.76804	0.678182	0.0729297	10.7537
43	H3N4F1S1	2213.13	2213.11	2213.11	2213.11	2213.11	9.61114	7.88348	7.91329	8.4693	0.232125	0.229253	0.213772	0.22505	123.408	175.56	67.3201	122.096	1.8293e+06	2.29922e+06	718060	1.61553e+06	1.64896	1.43233	1.40441	1.49523	0.109298	7.30973
44	H4N4F2	2230.15	2230.12	2230.13	2230.13	2230.13	9.19081	7.3535	6.9284	7.82424	0.0586535	0.0498677	0.160068	0.0895298	99.0287	149.427	49.3483	99.2679	1.49269e+06	1.90277e+06	632177	1.34255e+06	1.34553	1.18536	1.23643	1.25578	0.0668058	5.31988
45	H4N4S1	2243.14	2243.12	2243.12	2243.12	2243.12	9.7616	7.9283	8.03123	8.57371	0.0501869	0.0420357	0.0746914	0.055638	138.787	137.749	66.0637	114.2	1.57204e+06	1.98764e+06	832532	1.46407e+06	1.41706	1.23823	1.6283	1.42786	0.159426	11.1653
46	H3N3F1S2	2329.18	2329.15	2329.16	2329.16	2329.16	9.91366	8.24953	8.3283	8.8305	0.112563	0.0596118	0.121071	0.0977486	92.2109	167.446	39.9709	99.8758	1.36241e+06	1.99094e+06	591955	1.3151e+06	1.2281	1.24028	1.15777	1.20872	0.0363686	3.00886

## Sheet: PaTu S
PaTu S O-glycans
Peak no.	Glycan composition	m/z (calculated)	m/z (registered)				Mass accuracy (PPM)				Isotopic pattern quality (IPQ)				S/N ratio				Area				Relative area % (RA)				Statistical data
			R1	R2	R3	Avgerage	R1	R2	R3	Avgerage	R1	R2	R3	Avgerage	R1	R2	R3	Avgerage	R1	R2	R3	Avgerage	R1	R2	R3	Avgerage	SD	CV
1	N2	575.315	575.313	575.313	575.313	575.313	3.55563	4.14144	3.39252	3.69653	0.305812	0.13766	0.019492	0.154321	103.024	141.208	85.598	109.943	352580	446944	217660	339061	0.850413	0.723693	0.876269	0.816791	0.0666715	8.16261
2	N1S1	691.362	691.361	691.361	691.361	691.361	1.69741	1.57058	1.56601	1.61133	0.18807	0.0982294	0.211096	0.165798	104.565	141.089	52.0338	99.2295	322375	655482	342764	440207	0.777559	1.06136	1.37992	1.07295	0.246049	22.9321
3	H2N1	738.388	738.387	738.387	738.388	738.387	1.55315	1.40339	0.904468	1.287	0.0555224	0.0733458	0.108227	0.0790317	324.572	215.41	146.953	228.978	299834	543260	296752	379948	0.723189	0.879648	1.19468	0.932505	0.19608	21.0272
4	H1N2	779.415	779.414	779.414	779.414	779.414	0.567227	0.391869	0.486498	0.481865	0.0943714	0.0404813	0.0716175	0.0688234	508.893	274.125	287.719	356.912	592939	812527	671139	692201	1.43015	1.31565	2.70191	1.8159	0.628243	34.5967
5	H1N1S1	895.462	895.462	895.461	895.462	895.462	0.593355	0.770883	0.154946	0.506394	0.0580349	0.0485348	0.0829544	0.0631747	134.06	380.906	289.354	268.107	717987	1.29981e+06	848353	955382	1.73176	2.10465	3.41534	2.41725	0.721989	29.8682
6	H2N2	983.515	983.514	983.514	983.514	983.514	0.0939068	0.126023	0.412517	0.210815	0.0420867	0.0509175	0.0354669	0.0428237	2181.86	1993.82	1326.23	1833.97	3.14283e+06	4.54221e+06	2.24185e+06	3.30896e+06	7.5804	7.35475	9.02536	7.98684	0.740102	9.26653
7	H1N3	1024.54	1024.54	1024.54	1024.54	1024.54	1.08565	1.09641	0.957382	1.04648	0.0809455	0.0340654	0.145326	0.086779	140.394	97.8154	78.7164	105.642	210364	289686	132249	210767	0.507392	0.469061	0.532414	0.502956	0.0260535	5.18007
8	H1N2S1	1140.59	1140.59	1140.59	1140.59	1140.59	0.901332	1.08708	0.652994	0.880469	0.0861542	0.0854267	0.0616339	0.0777383	100.587	126.065	59.256	95.3027	265507	500725	193950	320061	0.640395	0.810776	0.780814	0.743995	0.0742704	9.98264
9	H2N2F1	1157.6	1157.6	1157.6	1157.6	1157.6	0.172675	0.038733	0.251678	0.154362	0.175995	0.166825	0.20432	0.18238	245.069	294.383	206.714	248.722	628843	1.04875e+06	504396	727331	1.51675	1.69815	2.03062	1.74851	0.212788	12.1697
10	H3N2	1187.61	1187.61	1187.61	1187.61	1187.61	0.888379	1.14616	0.608919	0.881154	0.0193266	0.0433953	0.0100113	0.0242444	716.027	768.149	456.613	646.93	1.53373e+06	2.28875e+06	918739	1.5804e+06	3.6993	3.70595	3.69871	3.70132	0.0032816	0.0886604
11	H1N3F1	1198.63	1198.63	1198.63	1198.63	1198.63	0.418233	0.025127	0.774411	0.405924	0.126873	0.0437402	0.149261	0.106625	52.078	74.8966	52.6904	59.8883	163019	296328	101748	187032	0.393197	0.479816	0.409622	0.427545	0.0375645	8.78608
12	H2N3	1228.64	1228.64	1228.64	1228.64	1228.64	0.877549	1.08533	0.858153	0.940343	0.0429203	0.0298557	0.0984037	0.0570599	237.17	253.054	188.805	226.343	752386	1.15764e+06	447497	785841	1.81473	1.87446	1.80156	1.83025	0.0317186	1.73302
13	H1N1S2	1256.64	1256.63	1256.63	1256.63	1256.63	1.16908	1.51861	1.1107	1.26613	0.0298844	0.051282	0.0652079	0.0487915	404.384	429.205	233.661	355.75	960346	1.70564e+06	767451	1.14448e+06	2.31633	2.76177	3.08964	2.72258	0.31692	11.6404
14	H1N4	1269.67	1269.67	1269.67	1269.67	1269.67	0.564926	0.319415	0.488475	0.457605	0.102234	0.0814817	0.0283359	0.0706839	94.4343	122.246	60.3076	92.3293	286199	388627	192867	289231	0.690303	0.629266	0.776455	0.698675	0.0603805	8.64215
15	H2N2S1	1344.69	1344.69	1344.69	1344.69	1344.69	0.858269	1.3607	0.677318	0.965429	0.0692004	0.0539499	0.0610278	0.0613927	580.015	709.856	515.957	601.943	1.98078e+06	3.58462e+06	1.47908e+06	2.34816e+06	4.77757	5.80423	5.95456	5.51212	0.523016	9.48847
16	H2N3F1	1402.73	1402.73	1402.73	1402.73	1402.73	1.01036	1.60442	0.793986	1.13625	0.0400813	0.0711037	0.0205095	0.0438981	234.758	284.291	183.167	234.072	1.09623e+06	1.73453e+06	801265	1.21067e+06	2.64406	2.80856	3.22578	2.8928	0.24484	8.46379
17	H3N3	1432.74	1432.74	1432.74	1432.74	1432.74	1.07596	1.3243	0.771951	1.0574	0.0186235	0.0352385	0.0702502	0.0413707	504.067	700.411	332.77	512.416	2.42208e+06	3.5464e+06	1.2678e+06	2.41209e+06	5.84198	5.74234	5.10397	5.56276	0.326959	5.87763
18	H2N4	1473.77	1473.77	1473.77	1473.77	1473.77	0.692216	0.854947	0.330768	0.625977	0.0478624	0.0413814	0.0316938	0.0403126	333.308	362.063	199.566	298.312	1.31437e+06	1.93099e+06	765094	1.33682e+06	3.17021	3.12666	3.08016	3.12568	0.0367713	1.17643
19	H2N2F1S1	1518.78	1518.78	1518.78	1518.78	1518.78	0.0458485	0.565931	0.320124	0.310635	0.0577251	0.171191	0.0906369	0.106518	82.1357	71.1678	68.3227	73.8754	820230	1.09278e+06	483418	798811	1.97837	1.76944	1.94617	1.89799	0.0918469	4.83916
20	H2N3F2	1576.82	1576.82	1576.82	1576.82	1576.82	0.212782	0.405115	0.130281	0.249393	0.129188	0.136589	0.219405	0.161727	63.8129	75.4527	48.352	62.5392	346707	596525	304259	415830	0.836246	0.965896	1.2249	1.00901	0.16157	16.0127
21	H3N3F1	1606.83	1606.83	1606.83	1606.83	1606.83	0.524664	0.713915	0.209037	0.482539	0.07832	0.0801354	0.115187	0.0912141	130.129	157.358	82.7697	123.419	1.12805e+06	1.71431e+06	715017	1.18579e+06	2.72082	2.77582	2.87855	2.79173	0.0653699	2.34155
22	H4N3	1636.84	1636.84	1636.84	1636.84	1636.84	0.419541	1.09229	0.807546	0.773126	0.035722	0.127944	0.0444938	0.0693865	68.955	51.6329	25.2504	48.6128	413684	539690	172437	375270	0.997793	0.873868	0.694206	0.855289	0.124634	14.5721
23	H2N4F1	1647.86	1647.86	1647.86	1647.86	1647.86	0.0548081	0.00318696	0.461305	0.1731	0.1897	0.195057	0.301108	0.228622	45.9554	66.6652	39.7192	50.7799	380402	504136	186980	357173	0.917518	0.816299	0.752756	0.828858	0.0678477	8.18569
24	H3N4	1677.87	1677.87	1677.87	1677.87	1677.87	0.207431	0.287494	0.154019	0.216315	0.0351522	0.0208061	0.0537551	0.0365711	511.699	855.746	294.48	553.975	4.0917e+06	5.94168e+06	2.23861e+06	4.09066e+06	9.86905	9.62079	9.01233	9.50072	0.359909	3.78823
25	H2N2S2	1705.86	1705.86	1705.86	1705.86	1705.86	0.136942	0.199842	0.382782	0.239856	0.0819082	0.0884598	0.0901836	0.0868505	95.1455	152.888	63.5977	103.877	678251	1.32297e+06	390907	797377	1.63592	2.14216	1.57374	1.78394	0.254572	14.2702
26	H2N5	1718.89	1718.89	1718.89	1718.89	1718.89	2.07807	2.60897	2.55095	2.41266	0.0709867	0.231091	0.197141	0.166406	26.2699	35.7514	18.8345	26.9519	153427	224210	109371	162336	0.370061	0.363041	0.440314	0.391138	0.0348899	8.9201
27	H2N3F1S1	1763.9	1763.89	1763.9	1763.9	1763.9	7.47981	1.0867	4.39823	4.32158	0.197014	0.0732931	0.062735	0.111014	41.3589	74.855	39.6064	51.9401	509002	560045	340040	469696	1.2277	0.906827	1.36895	1.16783	0.193353	16.5567
28	H3N3S1	1793.91	1793.91	1793.91	1793.91	1793.91	0.364941	0.0350607	1.17623	0.52541	0.0471508	0.0391072	0.0853401	0.0571994	75.1797	138.697	52.8852	88.9208	617569	1.04466e+06	367412	676546	1.48956	1.69151	1.47915	1.5534	0.0977486	6.29254
29	H3N4F1	1851.96	1851.95	1851.96	1851.95	1851.95	1.15808	0.435854	1.83513	1.14302	0.141897	0.128057	0.136792	0.135582	98.3861	148.446	60.1473	102.326	1.04276e+06	1.47976e+06	478669	1.0004e+06	2.51511	2.39604	1.92705	2.2794	0.253845	11.1365
30	H4N4	1881.97	1881.97	1881.97	1881.96	1881.97	0.396919	0.0943121	1.11978	0.537003	0.0443805	0.0291142	0.0352263	0.0362403	736.299	1106.48	482.622	775.132	7.32976e+06	1.02697e+07	3.72894e+06	7.10947e+06	17.6791	16.6288	15.0122	16.44	1.09694	6.67237
31	H3N5	1922.99	1922.99	1922.99	1922.99	1922.99	1.23167	1.46411	2.01688	1.57089	0.0966356	0.0337366	0.0326935	0.0543552	113.823	127.351	59.5606	100.245	798847	1.1075e+06	422648	776333	1.92679	1.79327	1.70152	1.8072	0.0924931	5.11805
32	H4N4F1	2056.06	2056.05	2056.05	2056.05	2056.05	1.26158	1.16582	2.4096	1.61233	0.271071	0.273978	0.172018	0.239022	102.25	151.288	62.5076	105.348	1.25141e+06	1.72151e+06	611743	1.19489e+06	3.01835	2.78747	2.46279	2.7562	0.227884	8.26806
33	H3N5F1	2097.08	2097.08	2097.08	2097.08	2097.08	1.86856	0.5625	3.26844	1.89983	0.0853205	0.0851074	0.29641	0.155613	65.0847	65.2218	30.087	53.4645	524515	799428	285372	536438	1.26511	1.29444	1.14887	1.23614	0.0628607	5.08525
34	H4N5	2127.09	2127.09	2127.09	2127.09	2127.09	1.61692	0.976386	1.94618	1.51316	0.0908768	0.0247578	0.128821	0.0814852	86.3273	131.614	38.0793	85.3402	927188	1.31558e+06	392468	878412	2.23635	2.13019	1.58002	1.98219	0.287659	14.5122
35	H4N4F2	2230.15	2230.14	2230.14	2230.14	2230.14	2.00939	1.64691	2.13985	1.93205	0.225278	0.274099	0.174314	0.224564	30.5245	40.5719	13.6289	28.2418	351972	539612	185884	359156	0.848946	0.873742	0.74834	0.823676	0.0542237	6.58314
36	H4N4S1	2243.14	2243.14	2243.14	2243.13	2243.14	1.81729	0.56931	2.90708	1.76456	0.0395529	0.0615277	0.17551	0.0921968	96.6022	143.688	47.2284	95.8394	1.27967e+06	1.8337e+06	535195	1.21619e+06	3.08653	2.96913	2.15462	2.73676	0.414419	15.1427
37	H4N5F1	2301.18	2301.18	2301.18	2301.17	2301.18	2.11607	1.49473	4.46786	2.69289	0.0895593	0.02488	0.125904	0.0801143	62.3703	80.4535	23.4741	55.4326	764179	979536	304967	682894	1.84317	1.58607	1.22775	1.55233	0.252375	16.2578
38	H5N5	2331.19	2331.19	2331.19	2331.18	2331.19	3.02834	1.20813	3.39902	2.54516	0.104055	0.05848	0.224803	0.129113	60.108	71.9335	20.8718	50.9711	656304	922660	218776	599246	1.58298	1.49397	0.880758	1.31924	0.312175	23.6632
39	H4N6	2372.22	2372.22	2372.22	2372.2	2372.21	1.10944	1.16538	6.95541	3.07674	0.212775	0.0729001	0.364854	0.216843	26.0207	34.1625	10.9447	23.7093	351903	475838	175686	334476	0.848779	0.770479	0.707287	0.775515	0.0578737	7.46262

## Sheet: PaTu T
PaTu T O-glycans
Peak no.	Glycan composition	m/z (calculated)	m/z (registered)				Mass accuracy (PPM)				Isotopic pattern quality (IPQ)				S/N ratio				Area				Relative area % (RA)				Statistical data
			R1	R2	R3	Avgerage	R1	R2	R3	Avgerage	R1	R2	R3	Avgerage	R1	R2	R3	Avgerage	R1	R2	R3	Avgerage	R1	R2	R3	Avgerage	SD	CV
1	N1	330.189	330.188	330.187	330.187	330.187	3.57758	3.84501	3.84501	3.75587	0.0537886	0.229747	0.0305103	0.104682	94.9155	36.3449	387.192	172.818	17062.4	6177.23	42711	21983.6	0.227139	0.0609079	0.346725	0.211591	0.117201	55.3905
2	H2N1	738.388	738.387	738.387	738.387	738.387	1.66305	1.50818	1.50818	1.5598	0.0755645	0.0610745	0.0456123	0.0607505	645.481	659.076	653.426	652.661	1.33003e+06	1.2011e+06	1.16563e+06	1.23225e+06	17.7056	11.8429	9.46252	13.0037	3.4639	26.6378
3	H1N1S1	895.462	895.461	895.461	895.461	895.461	0.896401	0.846087	0.846087	0.862858	0.0817294	0.0561777	0.0580073	0.0653048	338.154	472.018	380.941	397.037	895042	1.00134e+06	1.28179e+06	1.05939e+06	11.915	9.87328	10.4055	10.7313	0.864783	8.05854
4	H2N2	983.515	983.514	983.514	983.514	983.514	0.0892206	0.0973471	0.0973471	0.0946382	0.0443513	0.0670335	0.0421455	0.0511768	328.017	311.203	263.466	300.895	515424	473284	459774	482827	6.86146	4.66661	3.73242	5.08683	1.31153	25.7828
5	H1N2S1	1140.59	1140.59	1140.59	1140.59	1140.59	1.58814	1.5955	1.5955	1.59304	0.168274	0.114066	0.0314991	0.104613	37.9965	33.9862	59.1275	43.7034	35033.9	47976	61415.3	48141.7	0.46638	0.473047	0.498565	0.479331	0.0138705	2.89373
6	H2N2F1	1157.6	1157.6	1157.6	1157.6	1157.6	1.36033	0.474605	0.562535	0.799157	0.104103	0.165945	0.318538	0.196195	17.0589	14.5704	21.3449	17.6581	63771.4	47283.7	63999	58351.4	0.84894	0.466221	0.51954	0.611567	0.169254	27.6754
7	H3N2	1187.61	1187.61	1187.61	1187.61	1187.61	1.51514	1.11619	1.11619	1.24917	0.115407	0.215122	0.142049	0.157526	80.4502	85.8457	76.687	80.9943	223792	258553	230137	237494	2.97918	2.54936	1.86824	2.46559	0.45739	18.5509
8	H1N1S2	1256.64	1256.63	1256.63	1256.63	1256.63	2.55101	2.1532	2.1532	2.2858	0.0533078	0.0369381	0.0279272	0.039391	466.768	628.18	1079.65	724.868	2.03127e+06	3.14028e+06	4.20711e+06	3.12622e+06	27.0408	30.9634	34.1531	30.7191	2.90869	9.46866
9	H2N2S1	1344.69	1344.68	1344.68	1344.68	1344.68	2.80457	2.70653	3.00424	2.83844	0.0601957	0.0875736	0.0843266	0.0773653	202.203	248.031	346.283	265.506	725136	926130	1.13857e+06	929947	9.65319	9.13171	9.24287	9.34259	0.224267	2.40048
10	H3N2F1	1361.7	1361.7	1361.7	1361.7	1361.7	3.00423	2.60896	2.90289	2.83869	0.0931673	0.180587	0.244667	0.172807	36.9087	52.2916	56.2982	48.4995	170433	171816	201999	181416	2.26885	1.69412	1.63981	1.86759	0.284598	15.2387
11	H3N3F1	1606.83	1606.82	1606.82	1606.82	1606.82	3.68091	4.77553	4.52644	4.32763	0.155846	0.270875	0.153031	0.193251	12.7935	21.2147	20.7369	18.2483	131695	116231	182219	143382	1.75316	1.14604	1.47924	1.45948	0.248249	17.0094
12	H2N2S2	1705.86	1705.86	1705.85	1705.85	1705.85	3.7584	4.54955	4.54955	4.28584	0.0568258	0.0590118	0.0329932	0.0496103	114.551	247.368	301.097	221.005	1.37319e+06	2.75174e+06	3.28304e+06	2.46932e+06	18.2802	27.1324	26.6515	24.0214	4.06436	16.9198

## Sheet: BSM (day 1)
BSM type I-S O-glycans (day 1)
Peak no.	Glycan composition	m/z (calculated)	m/z (registered)				Mass accuracy (PPM)				Isotopic pattern quality (IPQ)				S/N ratio				Area				Relative area % (RA)				Statistical data
			R1	R2	R3	Avgerage	R1	R2	R3	Avgerage	R1	R2	R3	Avgerage	R1	R2	R3	Avgerage	R1	R2	R3	Avgerage	R1	R2	R3	Avgerage	SD	CV
1	N2S1	936.489	936.488	936.488	936.488	936.488	0.363594	0.391626	0.713528	0.489583	0.0419105	0.0458002	0.0478552	0.0451886	5743.67	5893.81	7157.13	6264.87	3.99312e+07	3.86302e+07	4.61973e+07	4.15863e+07	12.7137	15.5921	15.7234	14.6764	1.38889	9.46346
2	N2Sg1	966.499	966.498	966.498	966.498	966.498	0.95063	0.929598	1.43919	1.10647	0.0613847	0.064076	0.0620857	0.0625155	7490.03	5049.16	3887.93	5475.71	3.59979e+07	3.09909e+07	3.98312e+07	3.56067e+07	11.4613	12.5087	13.5567	12.5089	0.855437	6.83862
3	H1N3F1	1198.63	1198.63	1198.63	1198.63	1198.63	0.508982	0.552408	0.353189	0.471526	0.0217169	0.0232302	0.0205296	0.0218256	1980.02	2144.53	1617.29	1913.95	1.51717e+07	1.44954e+07	1.40915e+07	1.45862e+07	4.83049	5.8507	4.79609	5.15909	0.489242	9.48309
4	H1N2F1S1	1314.68	1314.68	1314.68	1314.68	1314.68	1.20923	1.28976	1.58535	1.36145	0.0582231	0.0633297	0.0646327	0.0620618	1822.33	1613.71	1728.35	1721.46	3.33216e+07	2.66039e+07	3.02488e+07	3.00581e+07	10.6092	10.738	10.2953	10.5475	0.185915	1.76265
5	H2N2F2	1331.69	1331.69	1331.69	1331.69	1331.69	1.07109	1.15725	1.69733	1.30855	0.0182768	0.0222837	0.0169379	0.0191661	1930.39	2713.3	2688.78	2444.16	4.28955e+07	3.53604e+07	3.92157e+07	3.91572e+07	13.6575	14.2723	13.3472	13.759	0.384437	2.79408
6	H2N2S1	1344.69	1344.69	1344.69	1344.69	1344.69	0.18094	0.271442	0.377248	0.276543	0.0591039	0.0758571	0.0767661	0.0705757	1415.6	749.458	843.196	1002.75	2.03493e+07	1.46915e+07	1.84348e+07	1.78252e+07	6.47899	5.92986	6.27436	6.22773	0.226592	3.63844
7	H1N4F1	1443.76	1443.76	1443.76	1443.75	1443.76	0.959111	1.08139	1.22828	1.08959	0.0298556	0.0474908	0.0314394	0.0362619	638.518	901.567	751.292	763.792	1.67824e+07	1.27551e+07	1.52604e+07	1.49326e+07	5.34332	5.14828	5.19393	5.22851	0.0832917	1.59303
8	H1N3F1S1	1559.8	1559.8	1559.8	1559.8	1559.8	0.00672169	0.158794	0.43732	0.200945	0.064162	0.0629702	0.0691906	0.0654409	601.243	792.435	790.888	728.188	3.13014e+07	2.07777e+07	2.61545e+07	2.60779e+07	9.96602	8.38639	8.90178	9.08473	0.657729	7.23994
9	H2N3F2	1576.82	1576.82	1576.82	1576.82	1576.82	0.639244	0.467575	0.677003	0.594607	0.0381824	0.0403331	0.0336635	0.037393	1433.44	2471.49	2114.6	2006.51	4.50381e+07	3.13657e+07	3.77438e+07	3.80492e+07	14.3397	12.66	12.8462	13.282	0.751762	5.66003
10	H2N4F2	1821.95	1821.94	1821.94	1821.94	1821.94	0.444738	0.36321	0.886694	0.564881	0.0439364	0.0476794	0.051709	0.0477749	953.744	1827.17	1767.57	1516.16	3.32921e+07	2.20843e+07	2.66339e+07	2.73368e+07	10.5998	8.91377	9.06495	9.52619	0.761696	7.99581

## Sheet: BSM (day 2)
BSM type I-S O-glycans (day 2)
Peak no.	Glycan composition	m/z (calculated)	m/z (registered)				Mass accuracy (PPM)				Isotopic pattern quality (IPQ)				S/N ratio				Area				Relative area % (RA)				Statistical data
			R1	R2	R3	Avgerage	R1	R2	R3	Avgerage	R1	R2	R3	Avgerage	R1	R2	R3	Avgerage	R1	R2	R3	Avgerage	R1	R2	R3	Avgerage	SD	CV
1	N2S1	936.489	936.489	936.488	936.488	936.488	0.0547867	0.243833	0.891953	0.396857	0.0469026	0.0506877	0.0390155	0.0455353	3489.89	5085.74	7891.51	5489.04	2.88975e+07	3.50021e+07	8.84115e+07	5.07704e+07	22.3466	18.4188	19.6552	20.1402	1.6398	8.14192
2	N2Sg1	966.499	966.498	966.498	966.498	966.498	0.919749	1.05517	0.915074	0.963333	0.060937	0.0633391	0.0564363	0.0602374	5082.55	5719.92	10262.2	7021.55	2.1515e+07	2.58917e+07	6.34955e+07	3.69674e+07	16.6377	13.6247	14.116	14.7928	1.31987	8.92236
3	H1N3F1	1198.63	1198.63	1198.63	1198.63	1198.63	0.688098	0.535579	0.491452	0.57171	0.0287496	0.0248989	0.0240485	0.025899	1539.44	2393.78	1086.2	1673.14	6.48683e+06	1.04451e+07	2.28654e+07	1.32658e+07	5.01631	5.49642	5.08333	5.19869	0.212298	4.08369
4	H1N2F1S1	1314.68	1314.68	1314.68	1314.68	1314.68	1.0134	0.910963	1.3974	1.10726	0.111719	0.113819	0.0826119	0.102717	1490.02	1670.29	2730.49	1963.6	1.58127e+07	2.62118e+07	6.50237e+07	3.56827e+07	12.2281	13.7931	14.4558	13.4923	0.933991	6.92239
5	H2N2F2	1331.69	1331.69	1331.69	1331.69	1331.69	0.870024	0.774479	1.41053	1.01835	0.0217946	0.0238246	0.0167462	0.0207885	1908.04	1724.37	2583.21	2071.87	1.48366e+07	2.70463e+07	5.77992e+07	3.32274e+07	11.4733	14.2323	12.8496	12.8517	1.12635	8.76424
6	H2N2S1	1344.69	1344.69	1344.69	1344.69	1344.69	0.484826	0.394301	0.508275	0.462467	0.0412797	0.0570004	0.0465947	0.0482916	753.753	823.237	1563.79	1046.93	7.95447e+06	1.27728e+07	3.4614e+07	1.84471e+07	6.15125	6.72126	7.69521	6.85591	0.637468	9.29808
7	H1N4F1	1443.76	1443.76	1443.76	1443.76	1443.76	0.728724	0.675195	1.09147	0.831795	0.0279144	0.0662289	0.0259551	0.0400328	499.423	771.282	539.939	603.548	4.82568e+06	7.05012e+06	1.48126e+07	8.89613e+06	3.73173	3.7099	3.29307	3.57823	0.20184	5.64077
8	H1N3F1S1	1559.8	1559.8	1559.8	1559.8	1559.8	0.00387129	0.0182611	0.346044	0.122725	0.0621403	0.0754515	0.0709281	0.0695066	475.345	615.832	820.034	637.07	9.98409e+06	1.53197e+07	3.75129e+07	2.09389e+07	7.72077	8.06152	8.33968	8.04066	0.253099	3.14774
9	H2N3F2	1576.82	1576.82	1576.82	1576.82	1576.82	0.89585	0.904836	1.01746	0.939382	0.0360502	0.0300694	0.0358411	0.0339869	1480.94	1969.4	1787.07	1745.8	1.12074e+07	1.8874e+07	3.84608e+07	2.28474e+07	8.66676	9.93184	8.55042	9.04967	0.625591	6.91286
10	H2N4F2	1821.95	1821.95	1821.95	1821.94	1821.94	0.15758	0.219667	0.694655	0.357301	0.039982	0.040797	0.044654	0.041811	994.657	1629.67	1592.03	1405.45	7.79453e+06	1.14216e+07	2.68163e+07	1.53442e+07	6.02756	6.01027	5.96167	5.99984	0.027892	0.46488

## Sheet: BSM (day 1 vs day 2)
BSM type I-S O-glycans (day 1 vs day 2)
Peak no.	Glycan composition	m/z (calculated)	Day 1 Relative area % (RA)				Day 1 Relative area % (RA)				Day 1 vs Day 2 Relative area % (RA)	Statistical data
			R1	R2	R3	Avgerage	R1	R2	R3	Avgerage	Avgerage	SD	CV
1	N2S1	936.489	12.7137	15.5921	15.7234	14.6764	22.3466	18.4188	19.6552	20.1402	17.4083	3.12606	17.9573
2	N2Sg1	966.499	11.4613	12.5087	13.5567	12.5089	16.6377	13.6247	14.116	14.7928	13.6508	1.59403	11.6772
3	H1N3F1	1198.63	4.83049	5.8507	4.79609	5.15909	5.01631	5.49642	5.08333	5.19869	5.17889	0.377632	7.29175
4	H1N2F1S1	1314.68	10.6092	10.738	10.2953	10.5475	12.2281	13.7931	14.4558	13.4923	12.0199	1.61908	13.47
5	H2N2F2	1331.69	13.6575	14.2723	13.3472	13.759	11.4733	14.2323	12.8496	12.8517	13.3054	0.956045	7.18541
6	H2N2S1	1344.69	6.47899	5.92986	6.27436	6.22773	6.15125	6.72126	7.69521	6.85591	6.54182	0.572281	8.74804
7	H1N4F1	1443.76	5.34332	5.14828	5.19393	5.22851	3.73173	3.7099	3.29307	3.57823	4.40337	0.839459	19.064
8	H1N3F1S1	1559.8	9.96602	8.38639	8.90178	9.08473	7.72077	8.06152	8.33968	8.04066	8.56269	0.721703	8.42846
9	H2N3F2	1576.82	14.3397	12.66	12.8462	13.282	8.66676	9.93184	8.55042	9.04967	11.1658	2.22628	19.9383
10	H2N4F2	1821.95	10.5998	8.91377	9.06495	9.52619	6.02756	6.01027	5.96167	5.99984	7.76301	1.84371	23.7499

## Sheet: BSM (10-major revised)
BSM type I-S O-glycans (day 1)
Peak no.	Glycan composition	m/z (calculated)	m/z (registered)				Mass accuracy (PPM)				Isotopic pattern quality (IPQ)				S/N ratio				Area				Relative area % (RA)				Statistical data
			R1	R2	R3	Avgerage	R1	R2	R3	Avgerage	R1	R2	R3	Avgerage	R1	R2	R3	Avgerage	R1	R2	R3	Avgerage	R1	R2	R3	Avgerage	SD	CV
1	N1S1	691.362	691.362	691.362	691.362	691.362	0.729906	0.795308	0.524841	0.683351	0.0723194	0.0632413	0.0721542	0.0692383	5680.15	6462.61	6534.86	6225.87	1.2902e+07	1.55591e+07	1.43202e+07	1.42604e+07	4.83837	6.99893	5.56222	5.79984	0.897907	15.4816
2	N1Sg1	721.373	721.372	721.372	721.372	721.372	1.09664	1.16001	0.901011	1.05255	0.100447	0.0980876	0.109619	0.102718	4098.3	4809.61	2734.2	3880.7	9.34361e+06	1.06922e+07	1.03886e+07	1.01415e+07	3.50394	4.80965	4.03512	4.11624	0.53613	13.0248
3	N2S1	936.489	936.488	936.488	936.488	936.488	0.363594	0.391626	0.713528	0.489583	0.0419105	0.0458002	0.0478552	0.0451886	5743.67	5893.81	7157.13	6264.87	3.99312e+07	3.86302e+07	4.61973e+07	4.15863e+07	14.9746	17.377	17.9439	16.7651	1.28709	7.67721
4	H1N2F1	953.504	953.503	953.504	953.503	953.504	0.618603	0.222983	0.536972	0.459519	0.0667702	0.0754734	0.0837641	0.0753359	1408.79	1707.36	1588.85	1568.33	1.03602e+07	1.11075e+07	1.18445e+07	1.11041e+07	3.88518	4.99649	4.60064	4.4941	0.459903	10.2335
5	N2Sg1	966.499	966.498	966.498	966.498	966.498	0.95063	0.929598	1.43919	1.10647	0.0613847	0.064076	0.0620857	0.0625155	7490.03	5049.16	3887.93	5475.71	3.59979e+07	3.09909e+07	3.98312e+07	3.56067e+07	13.4995	13.9406	15.4712	14.3038	0.844892	5.90678
6	H1N3F1	1198.63	1198.63	1198.63	1198.63	1198.63	0.508982	0.552408	0.353189	0.471526	0.0217169	0.0232302	0.0205296	0.0218256	1980.02	2144.53	1617.29	1913.95	1.51717e+07	1.44954e+07	1.40915e+07	1.45862e+07	5.68952	6.52045	5.47339	5.89445	0.451356	7.65729
7	H1N2F1S1	1314.68	1314.68	1314.68	1314.68	1314.68	1.20923	1.28976	1.58535	1.36145	0.0585878	0.0554347	0.0573541	0.0571255	1822.33	1613.71	1728.35	1721.46	3.33216e+07	2.66039e+07	3.02488e+07	3.00581e+07	12.4959	11.9672	11.7492	12.0708	0.313532	2.59744
8	H1N3F1S1	1559.8	1559.8	1559.8	1559.8	1559.8	0.00672169	0.158794	0.43732	0.200945	0.578433	0.0638188	0.0615675	0.234607	601.243	792.435	790.888	728.188	3.13014e+07	2.07777e+07	2.61545e+07	2.60779e+07	11.7383	9.34641	10.1589	10.4145	0.993087	9.53558
9	H2N3F2	1576.82	1576.82	1576.82	1576.82	1576.82	0.639244	0.467575	0.677003	0.594607	0.0381824	0.0403331	0.0336635	0.037393	1433.44	2471.49	2114.6	2006.51	4.50381e+07	3.13657e+07	3.77438e+07	3.80492e+07	16.8897	14.1092	14.6604	15.2198	1.20209	7.89823
10	H2N4F2	1821.95	1821.94	1821.94	1821.94	1821.94	0.444738	0.36321	0.886694	0.564881	0.0439364	0.0476794	0.051709	0.0477749	953.744	1827.17	1767.57	1516.16	3.32921e+07	2.20843e+07	2.66339e+07	2.73368e+07	12.4849	9.93416	10.3451	10.9214	1.11821	10.2387

## Sheet: O-glycan distribution cell line
	N1	H1N1	N2	N1S1	H1N1F1	H2N1	H1N2	N3	H1N1S1	H2N1F1	N2S1	H1N2F1	H2N2	H1N3	H1N2S1	H2N2F1	H3N2	H1N3F1	H2N3	H1N1S2	H1N4	H2N1F1S1	H2N2S1	H3N2F1	H2N3F1	H3N3	H2N4	H1N2S2	H2N2F1S1	H3N2F2
SW480				0.484738		10.3347			8.10618				33.173			15.2297	7.40297		5.36326	5.50986			14.3956
SW620			9.2888				5.51114	1.88047	8.22013			1.12533	7.73264		1.98806	2.38481	3.01207		3.24534	13.6936			13.1829			7.40399		3.11917
LS174T		1.515	0.166153	0.952155	0.20547	0.525213	1.15848		4.63039	0.185373	0.307146	0.253121	5.7985	0.345754	1.03884	2.72899	1.35966		1.69605	1.22257	0.400686	0.485005	7.83334	1.0519	0.959856	6.65613	1.38104		12.3593	0.593686
SW480
SW620		4.04039	3.18359	2.26244		2.70866	1.09539				4.92107
LS174T			4.26334		0.410781	3.44987	3.23263		1.15936	1.48691	2.93908	1.79142	7.06957	0.630601		4.67666	0.390774	0.45731	3.36749			1.27516	0.667174	1.47115	1.2355	1.40468		1.18914
	H2N3F2	H2N3S1	H3N3F1	H4N3	H2N4F1	H3N4	H2N2S2	H2N5	H2N3F1S1	H3N3F2	H3N3S1	H3N4F1	H4N4	H3N2F2S1	H3N5	H3N3F1S1	H2N4F1S1	H3N4F2	H4N4F1	H3N5F1	H4N5	H3N3F2S1	H3N3S2	H3N4F1S1	H4N4F2	H4N4S1	H4N5F1	H3N3F1S2	H5N5	H4N6
	N1	H1N1	N2	N1S1	H1N1F1	H2N1	H1N2	N3	H1N1S1	H2N1F1	N2S1	H1N2F1	H2N2	H1N3	H1N2S1	H2N2F1	H3N2	H1N3F1	H2N3	H1N1S2	H1N4	H2N1F1S1	H2N2S1	H3N2F1	H2N3F1	H3N3	H2N4	H1N2S2	H2N2F1S1	H3N2F2
PaTu S			0.711153	0.931331		0.809494	1.57182		2.09449				6.94818	0.43799	0.647952	1.52042	3.22588	0.372831	1.59548	2.3683	0.607979		4.79851		2.5171	4.85378	2.72471		1.65361
PaTu T	0.211591					13.0037			10.7313				5.08683		0.479331	0.611567	2.46559			30.7191			9.34259	1.86759
PATU S	0.876743		2.43204	0.7474	0.723323	8.28625	1.55728	0.340292	1.01538		1.35474	1.9909	14.3457		1.57635				2.40575	1.07841	1.73248				0.718784	2.39232	1.35691		1.15514	0.676734
PATU T			1.45948				24.0214
	H2N3F2	H2N3S1	H3N3F1	H4N3	H2N4F1	H3N4	H2N2S2	H2N5	H2N3F1S1	H3N3F2	H3N3S1	H3N4F1	H4N4	H3N2F2S1	H3N5	H3N3F1S1	H2N4F1S1	H3N4F2	H4N4F1	H3N5F1	H4N5	H3N3F2S1	H3N3S2	H3N4F1S1	H4N4F2	H4N4S1	H4N5F1	H3N3F1S2	H5N5	H4N6

[truncated: 1 more sheets: O-glycan distribution (raw)]
